# Supplementary material for: Human-raptor conflict in rural settlements of Colombia
Source: PLoS One. 2020 Jan 10;15(1):e0227704. doi: 10.1371/journal.pone.0227704 (PMC6953857; doi:10.1371/journal.pone.0227704)
Supplement: S1 Dataset — (XLSX) [file pone.0227704.s002.xlsx]

## Sheet: Sheet1
Subject	Gender	Level of education	Residence location	Ownership of chickens	Whether or not chickens have been lost to attacks by S. isidori	Chicken management	Perception	Eagle important in the ecosystem	Willingness to support eagle conservation
1	1	1	0	1	0	1	0	0	1
2	1	1	0	1	1	0	0	1	1
3	0	3	0	0	0	0	1	1	1
4	0	1	0	1	1	1	0	0	1
5	0	1	0	1	0	0	0	1	1
6	1	1	0	1	0	0	0	0	1
7	1	1	0	1	0	0	1	0	1
8	1	1	0	1	0	0	1	0	1
9	0	1	0	1	1	0	1	1	1
10	0	1	0	0	0	0	1	1	1
11	0	1	0	1	0	0	1	0	1
12	0	1	0	1	0	0	0	0	1
13	1	1	0	0	0	0	0	0	1
14	0	2	0	1	1	0	0	1	1
15	0	1	0	1	0	1	1	0	1
16	0	1	0	1	0	1	1	0	1
17	1	1	0	1	0	0	0	0	1
18	1	1	0	1	1	0	0	0	1
19	1	1	0	1	0	0	1	0	1
20	0	1	0	0	0	0	1	1	1
21	0	1	0	1	0	0	1	1	1
22	0	1	0	1	0	0	1	1	1
23	0	1	0	0	0	0	1	1	1
24	0	1	0	1	0	0	1	0	1
25	1	1	0	1	1	0	0	0	1
26	1	0	0	1	1	0	0	1	1
27	1	1	0	1	1	0	1	0	1
28	1	1	0	1	1	0	0	1	1
29	1	1	0	1	0	0	0	1	1
30	1	1	0	1	1	0	1	0	1
31	0	1	0	1	1	0	0	0	1
32	0	1	0	1	1	0	0	0	1
33	0	1	0	1	0	0	0	0	1
34	0	1	0	0	0	0	1	1	1
35	0	1	0	1	0	0	0	0	1
36	0	0	0	1	0	0	0	0	1
37	0	1	0	1	1	0	1	0	1
38	0	1	0	1	0	0	0	0	1
39	0	1	0	1	1	0	0	0	1
40	0	1	0	1	1	1	0	0	1
41	0	1	0	0	0	0	0	0	1
42	0	1	0	1	0	0	0	0	1
43	0	2	0	1	0	0	0	0	1
44	0	1	0	1	1	0	0	0	1
45	1	1	0	1	1	0	0	0	0
46	1	1	0	0	0	0	0	1	1
47	1	1	0	1	0	0	0	1	1
48	1	1	0	0	0	0	1	0	1
49	0	2	1	1	1	0	1	0	1
50	0	1	1	1	1	0	1	0	1
51	1	1	1	1	1	0	1	0	0
52	0	0	1	1	1	0	0	0	1
53	1	1	1	1	1	0	0	0	0
54	0	0	1	1	1	0	0	0	1
55	0	1	1	1	1	0	1	0	1
56	1	2	1	1	1	0	0	1	1
57	0	0	1	1	1	0	0	0	0
58	1	1	1	1	1	1	0	0	1
59	1	1	1	1	1	0	0	0	1
60	1	1	1	1	1	0	0	0	1
61	0	0	1	1	1	0	0	0	0
62	0	1	1	1	1	0	1	0	1
63	1	1	1	1	1	0	0	0	1
64	0	1	1	1	1	0	1	0	1
65	1	1	1	1	1	0	0	0	1
66	1	0	1	1	1	0	1	0	1
67	1	1	1	1	1	0	1	0	1
68	1	2	1	1	1	0	1	0	1
69	0	1	1	1	1	0	0	0	1
70	1	1	1	1	1	1	0	0	1
71	0	0	1	1	0	0	0	0	0
72	1	1	1	1	0	0	1	0	1
73	0	1	1	1	0	0	0	0	1
74	0	0	1	1	0	1	1	0	0
75	0	0	1	1	0	0	0	0	1
76	0	0	1	1	0	0	0	0	1
77	1	1	1	1	0	0	0	0	0
78	1	0	1	1	0	0	0	0	1
79	0	2	1	1	0	0	1	1	1
80	0	1	1	1	0	0	1	0	1
81	0	1	1	0	0	0	1	0	1
82	0	1	1	1	0	0	1	0	1
83	0	1	1	1	0	0	1	1	0
84	0	1	1	1	0	0	1	0	1
85	0	1	1	1	0	0	1	0	1
86	0	0	1	1	0	0	1	0	0
87	0	0	1	1	0	0	1	0	0
88	1	0	1	1	0	0	0	1	1
89	1	1	1	1	0	1	1	1	1
90	1	0	1	1	0	0	1	0	1
91	1	0	1	1	0	0	1	0	1
92	0	1	1	0	0	0	1	0	1
93	0	1	1	1	0	1	1	0	1
94	0	1	1	1	0	0	1	1	1
95	0	1	1	0	0	0	1	0	1
96	0	1	1	1	0	0	0	0	1
97	0	1	1	1	0	0	1	0	1
98	0	1	1	1	0	0	1	0	1
99	0	1	1	0	0	0	1	1	0
100	0	2	1	1	0	0	1	0	1
101	0	1	1	1	0	0	1	0	0
102	1	1	1	0	0	0	1	1	1
103	0	1	1	1	0	0	0	0	1
104	0	1	1	1	0	0	0	0	1
105	1	0	1	1	0	0	0	0	1
106	1	1	1	1	0	0	0	0	1
107	1	1	1	0	0	0	1	0	0
108	1	0	1	1	0	0	0	0	1
109	1	1	1	1	0	0	1	0	1
110	1	1	1	1	0	0	1	0	1
111	0	1	1	1	0	0	1	0	1
112	0	1	1	1	0	0	1	0	1
113	1	2	1	0	0	0	1	0	1
114	1	1	1	0	0	0	1	0	1
115	0	0	1	1	0	0	1	0	0
116	0	0	1	1	0	0	1	0	1
117	1	1	1	1	0	0	1	0	1
118	0	1	2	1	1	1	0	1	1
119	0	1	2	1	1	0	0	0	1
120	1	1	2	1	1	0	0	0	1
121	0	1	2	1	1	0	0	0	0
122	0	1	2	1	1	1	0	0	1
123	0	1	2	1	1	0	0	1	1
124	1	1	2	1	1	1	0	0	0
125	0	1	2	1	1	0	1	0	1
126	1	2	2	1	1	0	0	0	0
127	0	1	2	1	1	0	0	0	0
128	0	1	2	1	1	0	0	0	0
129	1	1	2	1	1	0	0	0	0
130	1	1	2	1	1	0	0	0	0
131	0	1	2	1	1	0	0	1	1
132	1	1	2	1	1	0	0	0	1
133	1	2	2	1	1	0	0	0	1
134	0	1	2	1	1	0	0	0	1
135	0	1	2	1	1	0	0	1	1
136	0	1	2	1	1	0	0	0	0
137	0	1	2	1	1	0	0	0	1
138	1	1	2	1	1	0	0	0	1
139	0	0	2	1	1	0	0	0	0
140	1	0	2	1	1	0	0	0	0
141	1	0	2	1	1	0	0	0	1
142	0	1	2	1	1	0	0	0	0
143	1	2	2	1	1	0	0	0	0
144	1	1	2	1	1	0	0	0	1
145	1	1	2	1	1	0	0	0	0
146	0	1	2	1	1	0	0	0	1
147	1	0	2	1	1	0	0	0	0
148	0	1	2	1	1	0	0	0	0
149	0	1	2	1	1	0	0	1	1
150	0	1	2	1	1	0	1	0	1
151	1	1	2	1	1	0	0	0	1
152	1	1	2	1	1	0	0	0	1
153	0	0	2	1	1	0	0	0	0
154	0	1	2	1	1	0	0	0	0
155	0	1	2	1	1	0	0	0	1
156	1	1	2	1	1	0	0	0	1
157	1	1	2	1	1	0	0	0	0
158	0	1	2	1	1	0	0	0	0
159	1	1	2	1	1	0	0	0	0
160	0	1	2	1	1	0	0	1	0
161	1	1	2	1	1	0	0	0	0
162	0	1	2	1	1	1	0	0	1
163	1	1	2	1	1	0	0	0	0
164	0	1	2	1	1	0	0	1	1
165	0	1	2	1	1	1	0	0	1
166	0	2	2	1	1	0	0	1	1
167	1	1	2	1	1	0	0	1	1
168	1	2	2	1	1	0	0	1	1
169	0	1	2	1	0	0	0	1	1
170	1	1	2	1	0	0	0	0	1
171	0	1	2	0	0	0	1	0	1
172	1	1	2	1	0	0	0	0	0
173	1	1	2	1	0	0	0	0	0
174	0	3	2	1	0	1	1	1	1
175	0	0	2	1	0	0	0	0	1
176	0	1	2	1	0	0	0	0	0
177	0	1	2	1	0	0	0	0	1
178	1	1	2	1	0	0	0	0	0
179	1	1	2	1	0	0	0	0	1
180	1	1	2	1	0	0	0	0	0
181	0	1	2	1	0	0	1	0	1
182	0	1	2	1	0	0	0	0	1
183	0	1	2	1	0	0	0	0	0
184	0	1	2	1	0	0	1	1	1
185	1	1	2	1	0	0	0	0	1
186	0	1	2	0	0	0	0	0	1
187	0	1	2	1	0	0	0	0	0
188	0	1	2	1	0	0	0	1	1
189	1	1	2	1	0	0	0	0	1
190	1	2	2	0	0	0	0	0	1
191	0	1	2	1	0	0	0	0	1
192	0	1	2	0	0	0	0	0	1
193	1	1	2	1	0	0	0	0	0
194	1	1	2	0	0	0	1	0	1
195	1	1	2	1	0	0	1	0	0
196	0	1	2	1	0	0	1	0	1
197	0	1	2	1	0	0	0	0	1
198	0	1	2	1	0	0	1	0	1
199	0	1	2	0	0	0	0	0	1
200	0	1	3	1	0	0	1	0	1
201	0	2	3	1	1	1	0	0	1
202	1	1	3	1	0	1	1	0	1
203	1	1	3	1	1	0	0	0	0
204	1	1	3	1	1	0	1	0	0
205	0	1	3	1	0	1	1	0	1
206	1	1	3	1	1	1	1	0	1
207	1	1	3	1	0	1	1	0	1
208	1	1	3	1	1	1	0	0	1
209	1	1	3	0	0	0	0	0	1
210	0	1	3	1	1	1	1	0	1
211	0	1	3	1	0	1	1	0	1
212	0	1	3	1	1	1	1	1	1
213	0	1	3	1	0	0	1	0	1
214	0	1	3	0	0	0	1	0	1
215	0	1	3	0	0	0	1	0	1
216	0	0	3	1	0	1	1	0	1
217	0	1	3	1	1	1	0	0	1
218	0	1	3	1	0	1	1	0	1
219	0	1	3	1	1	1	0	0	1
220	0	0	3	0	0	0	1	1	1
221	0	1	3	1	0	1	0	1	1
222	1	1	3	0	0	0	0	1	1
223	1	1	3	0	0	0	1	1	1
224	1	1	3	1	1	1	1	1	1
225	0	1	3	1	1	1	1	1	1
226	0	1	3	1	1	1	0	1	1
227	0	2	3	1	1	0	0	1	1
228	0	1	3	1	1	1	1	0	1
229	0	1	3	1	1	1	1	1	1
230	0	1	3	0	0	0	0	1	1
231	1	1	3	1	0	1	1	0	0
232	1	1	3	1	1	1	0	1	1
233	0	1	3	1	0	1	0	1	1
234	0	1	3	1	0	1	1	0	1
235	0	2	3	1	1	0	1	1	1
236	0	1	3	1	1	0	1	0	1
237	0	1	3	1	0	1	1	1	1
238	1	2	3	0	0	0	0	0	0
239	1	1	3	1	1	0	1	0	1
240	0	1	3	0	0	0	1	0	1
241	0	1	3	0	0	0	1	0	1
242	0	1	3	0	0	0	1	0	1
243	0	2	3	1	1	1	0	0	0
244	0	2	3	1	1	1	1	0	1
245	0	1	3	1	1	0	1	0	1
246	0	1	3	1	1	1	0	0	0
247	0	2	3	1	0	0	1	0	1
248	0	1	3	1	1	1	1	0	1
249	0	1	3	1	1	0	0	0	0
250	0	2	3	1	1	0	1	0	1
251	0	1	3	0	0	0	1	1	1
252	0	1	3	1	0	1	1	0	0
253	0	1	3	1	1	1	1	0	0
254	1	1	3	1	1	1	1	0	1
255	1	1	3	1	1	0	0	0	1
256	0	1	3	1	0	1	1	0	1
257	0	1	3	1	0	1	1	0	0
258	1	1	3	1	0	1	1	0	0
259	1	2	3	0	0	0	1	0	1
260	0	1	3	1	0	1	0	1	1
261	0	1	3	1	0	0	1	0	0
262	1	1	3	1	0	0	0	0	1
263	0	1	3	0	0	0	1	0	1
264	1	1	3	1	1	1	0	0	0
265	1	1	3	1	1	0	1	0	0
266	1	1	3	0	0	0	1	0	1
267	0	1	3	0	0	0	1	0	1
	1 = woman	0 = None	0 = Gigante	1 = Yes	1 = Yes	1 = Yes	1 = Beneficial	1 = Yes	1 = Yes
	0 = man	1 = Primary school	1 = Fómeque	0 = No	0 = No	0 = No	0 = Harmful	0 = No	0 = No
		2 and 3 = Junior high school and higher	2= Campohermoso
			3 = Jardín
